# Supplementary material for: A Bibliometric Analysis of Research on the Role of BDNF in Depression and Treatment
Source: Biomolecules. 2022 Oct 12;12(10):1464. doi: 10.3390/biom12101464 (PMC9599058; doi:10.3390/biom12101464)
Supplement: Supplementary file 1 [file biomolecules-12-01464-s001.zip]

Archive with 1 entries (1 files):
- biomolecules-1929255-supplementary.pdf
